# Supplementary material for: Target product profiles for digital health technologies including those with artificial intelligence: a systematic review
Source: Front Health Serv. 2025 May 20;5:1537016. doi: 10.3389/frhs.2025.1537016 (PMC12131871; doi:10.3389/frhs.2025.1537016)
Supplement: Supplementary file 1 [file Table1.xlsx]

## Sheet: Supplementary table 1
Table S1 - Characteristics reported in previous digital health Target Product Profiles, grouped by cluster. Characteristics were deduplicated and consolidated to produce the 'Consolidated Characteristics'. AMR = Antimicrobial Resistance, AST = Antimicrobial Susceptibility Testing, DST = Direct Susceptibility Testing, EHR = Electronic Health Record, HCP = Healthcare Professional, ICT = Information…
Cluster	Characteristic	n (%)	Consolidated Characteristic
Unmet clinical need	Goals, scope and description	8 (57%)	Purpose
	Strategic fit	8 (57%)	Pathway position
	Target end-users	8 (57%)	Target end-user
	Intended use	5 (36%)	Purpose
	Target use setting	4 (29%)	Target setting
	Target population	3 (21%)	Target population
	Interaction with existing care pathways*	2 (14%)	Pathway position
	Algorithm treatment recommendations	1 (7%)	Output data
	AMR data collection period	1 (7%)	Input data
	AMR data prioritsation	1 (7%)	Input data
	AMR reference data	1 (7%)	Input data
	Analytics	1 (7%)	Aggregate data reporting
	Anti-microbial Resistance (AMR) One Health data	1 (7%)	Input data
	Anti-microbial Susceptibility/Drug Susceptibility test mapping	1 (7%)	Aggregate data reporting
	Antimicrobial consumption	1 (7%)	Input data
	Antimicrobial usage	1 (7%)	Input data
	AST/DST result	1 (7%)	Output data
	Clinical data entry	1 (7%)	Input data
	Contextual data	1 (7%)	Output data
	Contextual data collected	1 (7%)	Input data
	Data acquisition and result display	1 (7%)	Input data
	Data analysis	1 (7%)	Aggregate data reporting
	Data capture	1 (7%)	Input data
	Data formatting*	1 (7%)	Input data
	Data provenance	1 (7%)	Input data
	Data quality controls	1 (7%)	Input data
	Data relationships	1 (7%)	Aggregate data reporting
	Data reporting	1 (7%)	Input data
	Data validation	1 (7%)	Input data
	Detection	1 (7%)	Output data
	Diagnostic data collected	1 (7%)	Input data
	Diagnostic data reported	1 (7%)	Output data
	Extraction and load - file formats	1 (7%)	Input data
	Research facilitation*	1 (7%)	Features to faciliate research
	Follow-up	1 (7%)	Output data
	General operating environment	1 (7%)	Target setting
	Goal of the Test	1 (7%)	Purpose
	Location - facility	1 (7%)	Target setting
	Location - geographical co-ordinates	1 (7%)	Target setting
	Location - overlay	1 (7%)	Aggregate data reporting
	Lowest infrastructure level	1 (7%)	Target setting
	Lowest level of user	1 (7%)	Target end-user
	Lowest setting for implementation	1 (7%)	Target setting
	Methods for data entry	1 (7%)	Input data
	Methods for user data entry	1 (7%)	Input data
	Operating conditions	1 (7%)	Target setting
	Operating modes	1 (7%)	Operating modes
	Patient management recommendation	1 (7%)	Output data
	Patient/case data collected	1 (7%)	Input data
	Patient/case data reported	1 (7%)	Output data
	POC data inputs	1 (7%)	Input data
	Quantitation	1 (7%)	Output data
	Quantitative measurement	1 (7%)	Output data
	Reporting	1 (7%)	Aggregate data reporting
	Result determination	1 (7%)	Output data
	Setting	1 (7%)	Target setting
	Target launch countries	1 (7%)	Target setting
	Target operator	1 (7%)	Target end-user
	Target patient	1 (7%)	Target population
	Target users of app	1 (7%)	Target end-user
	Target users of the system	1 (7%)	Target end-user
	Targeted end user	1 (7%)	Target end-user
	Transform - data enhancement	1 (7%)	Input data
	Transform - data value transformation	1 (7%)	Input data
	Transform - orchestration	1 (7%)	Input data
	Type of analysis	1 (7%)	Aggregate data reporting
	Workflow requirements to enable time-delayed POC data input	1 (7%)	Pathway position
Clinical validity	Efficacy*	3 (21%)	Diagnostic performance
	Accuracy of results as calculated by the app	1 (7%)	Diagnostic performance
	Algorithm validation	1 (7%)	Diagnostic performance
	Diagnostic sensitivity	1 (7%)	Diagnostic performance
	Diagnostic specificity	1 (7%)	Diagnostic performance
	Diagnostic/clinical sensitivity	1 (7%)	Diagnostic performance
	Diagnostic/clinical specificity	1 (7%)	Diagnostic performance
	Disease likelihood	1 (7%)	Diagnostic performance
	Qualitative colorimetric RDTs; agreement of reader with expert visual interpretation	1 (7%)	Diagnostic performance
	RDTs other than qualtiative colorimetric; performance	1 (7%)	Diagnostic performance
	Reference technology	1 (7%)	Diagnostic performance
	Species differentiation/detection	1 (7%)	Diagnostic performance
	System validation	1 (7%)	Diagnostic performance
Clinical utility	Value to the target end-user and other beneficiaries	8 (57%)	Effect on clinical outcomes
	Algorithm content	1 (7%)	Effect on clinical outcomes
	Evidence base of information*	1 (7%)	Effect on clinical outcomes
	Throughput	1 (7%)	Effect on service outcomes
	Time saving (HCP)*	1 (7%)	Effect on service outcomes
	Time saving (patient)*	1 (7%)	Effect on service outcomes
	Time to result	1 (7%)	Effect on service outcomes
	Time to results	1 (7%)	Effect on service outcomes
	Value (to HCP)	1 (7%)	Effect on clinical outcomes
	Value (to patient)	1 (7%)	Effect on clinical outcomes
Analtyic performance	Quality control	3 (21%)	Input data
	Analytical sensitivity	1 (7%)	Excluded
	Breakpoint lineage	1 (7%)	Excluded
	Breakpoint management	1 (7%)	Excluded
	Internal quality control	1 (7%)	Input data
	Number of tests performed at one time	1 (7%)	Excluded
	Result stability	1 (7%)	Excluded
	Sample preparation/transfer device	1 (7%)	Excluded
	Sample type/collection	1 (7%)	Excluded
	Scalability	1 (7%)	Scalability
	Specimen	1 (7%)	Excluded
	Specimen transfer	1 (7%)	Excluded
	Stability of valid test result	1 (7%)	Excluded
	Steps performed by user between specimen transfer and result	1 (7%)	Excluded
	Target analyte	1 (7%)	Excluded
	Target shelf life/stability	1 (7%)	Excluded
	Test stability and storage conditions	1 (7%)	Excluded
	Quality control for each test	1 (7%)	Input data
Costs	Intellectual property*	3 (21%)	Intellectual property
	Licensing*	3 (21%)	Cost
	Cost*	2 (14%)	Cost
	Algorithm access	1 (7%)	Cost
	Capital cost	1 (7%)	Cost
	Cost saving*	1 (7%)	Cost
	Pricing applicable to all public programmes, non-governmental organizations and international organizaions in LMICsPricing applicable to all public programmes, non-governmental organizations and international organizaions in LMICs	1 (7%)	Cost
	Pricing within the public sector in LMICs	1 (7%)	Cost
	Pricing, costs, and licensing within the public sector in LMICs	1 (7%)	Cost
	Product lead times	1 (7%)	Product lead time
	Target price for the test	1 (7%)	Cost
	Target pricing per test	1 (7%)	Cost
Environmental impact		0 (0%)
Regulatory requirements	Data governance*	4 (29%)	Data governance and security
	Data ownership	3 (21%)	Data governance and security
	Data storage	3 (21%)	Data governance and security
	Safety	3 (21%)	Regulatory requirements
	Data flow	2 (14%)	Data governance and security
	Log*	2 (14%)	Data governance and security
	Security and privacy	2 (14%)	Data governance and security
	User access rights	2 (14%)	Data governance and security
	Compliance with medical standards for design and manufacture	1 (7%)	Regulatory requirements
	Cyber-security*	1 (7%)	Data governance and security
	Data destination	1 (7%)	Data governance and security
	Data recovery	1 (7%)	Data governance and security
	Data security - access controls	1 (7%)	Data governance and security
	Data security - authentication	1 (7%)	Data governance and security
	Data security - data integrity	1 (7%)	Data governance and security
	Data security - encryption	1 (7%)	Data governance and security
	Data security and privacy	1 (7%)	Data governance and security
	Data sharing	1 (7%)	Data governance and security
	Extraction and load - data persistence	1 (7%)	Data governance and security
	Governance	1 (7%)	Data governance and security
	Machine learning	1 (7%)	Monitoring
	Operational tools	1 (7%)	Data governance and security
	Post deployment monitoring*	1 (7%)	Monitoring
	Product registration	1 (7%)	Regulatory requirements
	Regulated toolkit components	1 (7%)	Regulatory requirements
	Regulatory approval*	1 (7%)	Regulatory requirements
	Regulatory requirements	1 (7%)	Regulatory requirements
	Remote access	1 (7%)	Data governance and security
	Role-based access control	1 (7%)	Data governance and security
	System access	1 (7%)	Data governance and security
	System malfunction protection	1 (7%)	System malfunction protection
Human factors	Interface*	5 (36%)	Interface
	Ease of use	3 (21%)	Interface
	Training requirements	3 (21%)	Training
	Customisability*	2 (14%)	Customisability
	Customisable to setting*	2 (14%)	Customisability
	Data dictionary	2 (14%)	Data dictionary
	Language*	2 (14%)	Language
	Language support	2 (14%)	Language
	Training*	2 (14%)	Training
	App training	1 (7%)	Training
	Chat function*	1 (7%)	Interface
	Content transparency	1 (7%)	Interface
	Context configuration	1 (7%)	Customisability
	Customisation	1 (7%)	Customisability
	Ease of result interpretation	1 (7%)	Interface
	Endorsement*	1 (7%)	Acceptability with stakeholders
	Expert support	1 (7%)	Acceptability with stakeholders
	Extraction and load - message routing	1 (7%)	Interface
	Extraction and load - messaging protocols	1 (7%)	Interface
	Help provided by the app to the user on how to use the RDT	1 (7%)	Product support
	Help provided by the reader after determination of the result	1 (7%)	Interface
	Help provided by the reader in timing of RDT interpretation	1 (7%)	Interface
	Help provided by the reader on other aspects of RDT instructions	1 (7%)	Interface
	Incentives for good practice in data entry*	1 (7%)	Interface
	Inheritence	1 (7%)	Customisability
	Labelling and instructions for use	1 (7%)	Training
	Maintenance and calibration	1 (7%)	Interface
	Management processes	1 (7%)	Product support
	Manual*	1 (7%)	Training
	Moderation i.e. of a forum*	1 (7%)	Interface
	Navigation	1 (7%)	Interface
	POC training	1 (7%)	Training
	Product Support*	1 (7%)	Product support
	Qualitative interpretation	1 (7%)	Interface
	Rapid Diagnostic Test (RDT) workflow support	1 (7%)	Product support
	Reader-orientated feature of compatible RDTs	1 (7%)	Interface
	Real time alerts and notifications	1 (7%)	Interface
	Service and maintenance	1 (7%)	Product support
	Service and support	1 (7%)	Product support
	Social factors*	1 (7%)	Social factors
	Social media functions (e.g. forums)*	1 (7%)	Interface
	Stakeholder engagement*	1 (7%)	Acceptability with stakeholders
	Training for operation	1 (7%)	Training
	Training material	1 (7%)	Training
	Transform - message filtering	1 (7%)	Interface
	Updates and versioning	1 (7%)	Product support
	Visualisation	1 (7%)	Interface
Infrastructural requirements	Platform*	7 (50%)	Compability with software
	Connectivity*	2 (14%)	Connectivity
	Data exchange standards	2 (14%)	Compability with software
	Interaction with existing IT infrastructure*	2 (14%)	Compability with software
	Lighting of the operating environment	2 (14%)	Excluded
	Additional physical components required for use	1 (7%)	Compability with software
	Additional physical components required for use of the app	1 (7%)	Compability with software
	Biosafety	1 (7%)	Excluded
	Compatible devices	1 (7%)	Compatibility with hardware
	Compatible mobile devices (app only)	1 (7%)	Compatibility with hardware
	Compatible mobile devices (smartphones and tablets)	1 (7%)	Compatibility with hardware
	Compatible operating systems	1 (7%)	Compability with software
	Compatible POC tools	1 (7%)	Compatibility with hardware
	Compatible Rapid Diagnostic Test types	1 (7%)	Compatibility with hardware
	Compatible RDT types by number of lines, including test and control	1 (7%)	Compatibility with hardware
	Compatible RDT types by optical technology	1 (7%)	Compatibility with hardware
	Compatible RDT types by result type	1 (7%)	Compatibility with hardware
	Compliance with existing IT standards*	1 (7%)	Compability with software
	Components required	1 (7%)	Compatibility with hardware
	Connectivity	1 (7%)	Connectivity
	Data connectivity methods	1 (7%)	Connectivity
	Equipment	1 (7%)	Compatibility with hardware
	Extraction and load - connectivity scenarios	1 (7%)	Connectivity
	Handling of intermittent connections	1 (7%)	Connectivity
	Handling of intermittent or low-bandwidth connections	1 (7%)	Connectivity
	ICT standards	1 (7%)	Compability with software
	Installation and configuration	1 (7%)	Compability with software
	Instrument power requirements	1 (7%)	Compatibility with hardware
	Integration with other EHRs*	1 (7%)	Compability with software
	Internet availability	1 (7%)	Connectivity
	Interoperability	1 (7%)	Interoperatbility
	Non-volatile memory and storage	1 (7%)	Compability with software
	Offline mode*	1 (7%)	Connectivity
	Operating temperature	1 (7%)	Excluded
	Performance capacity requirements	1 (7%)	Compability with software
	Plug and play architecture	1 (7%)	Compability with software
	POC tool	1 (7%)	Compatibility with hardware
	Portability	1 (7%)	Excluded
	Power requirement	1 (7%)	Compatibility with hardware
	Required infrastructure and services for system usage	1 (7%)	Compability with software
	Scope of toolkit components	1 (7%)	Compatibility with hardware
	Shipping conditions	1 (7%)	Excluded
	Size	1 (7%)	Excluded
	Storage conditions	1 (7%)	Excluded
	Supplies needed	1 (7%)	Compatibility with hardware
	Task management	1 (7%)	Compability with software
	Test kit	1 (7%)	Compatibility with hardware
	Waste disposal	1 (7%)	Excluded
	Waste/disposal requirements	1 (7%)	Excluded
	Water requirement	1 (7%)	Excluded
Miscellaneous	Optimal requirements	8 (57%)	Excluded
	Rationale for prioritization	8 (57%)	Excluded
